# Supplementary material for: CRISPR Is an Optimal Target for the Design of Specific PCR Assays for Salmonella enterica Serotypes Typhi and Paratyphi A
Source: PLoS Negl Trop Dis. 2014 Jan 30;8(1):e2671. doi: 10.1371/journal.pntd.0002671 (PMC3907412; doi:10.1371/journal.pntd.0002671)
Supplement: Table S1 — Characteristics, CRISPR alleles, sequence types, haplotypes of the 338 Salmonella strains, isolates and genomes studied. Excel file. (XLS) [file pntd.0002671.s001.xls]

## Sheet: Feuil1
Isolate/strain	Species	Serotype	Year	Country of acquisition/isolation	MLST type	Haplotype	CRISPR1spacer content (DR not included)	CRISPR2 spacer content (DR not included)	Source
ATCC9150*	Salmonella enterica	Paratyphi A					ParA1-ParA2-ParA3-ParA4-ParA5	ParAB0-ParAB1-ParAB2	Published genome
AKU_12601*	Salmonella enterica	Paratyphi A	2002	Pakistan			ParA1-ParA2-ParA6-ParA7-ParA3-ParA4-ParA5	ParAB0-ParAB1-ParAB2	Published genome
02-4282	Salmonella enterica	Paratyphi A	2002	Mali			ParA1-ParA2-ParA6-ParA7-ParA3-ParA4-ParA5	ParAB0-ParAB1-ParAB2	FNRC-ESS
02-7555	Salmonella enterica	Paratyphi A	2002	Benin			ParA1-ParA2-ParA6-ParA7-ParA3-ParA4-ParA5	ParAB0-ParAB1-ParAB2	FNRC-ESS
06-0610	Salmonella enterica	Paratyphi A	2006	Cambodia			ParA1-ParA2-ParA6-ParA7-ParA3-ParA4-ParA5	ParAB0-ParAB1-ParAB2	FNRC-ESS
06-2065	Salmonella enterica	Paratyphi A	2006	India			ParA1-ParA2-ParA6-ParA7-ParA3-ParA4-ParA5	ParAB0-ParAB1-ParAB2	FNRC-ESS
06-2861	Salmonella enterica	Paratyphi A	2006	Pakistan			ParA1-ParA2-ParA6-ParA7-ParA3-ParA4-ParA5	ParAB0-ParAB1-ParAB2	FNRC-ESS
06-5039	Salmonella enterica	Paratyphi A	2006	Senegal			ParA1-ParA2-ParA6-ParA7-ParA3-ParA4-ParA5	ParAB0-ParAB1-ParAB2	FNRC-ESS
06-6204	Salmonella enterica	Paratyphi A	2006	Turkey			ParA1-ParA2-ParA6-ParA7-ParA3-ParA4-ParA5	ParAB0-ParAB1-ParAB2	FNRC-ESS
05-7465	Salmonella enterica	Paratyphi A	2005	Nepal	ST85		ParA1-ParA2-ParA6-ParA7-ParA3-ParA4-ParA5	ParAB0-ParAB1-ParAB2	FNRC-ESS
02-0911	Salmonella enterica	Paratyphi A	2002	France	ST85		ParA1-ParA2-ParA6-ParA7-ParA3-ParA5	ParAB0-ParAB1-ParAB2	FNRC-ESS
1K	Salmonella enterica	Paratyphi A	1926	Denmark	ST85		ParA1-ParA2-ParA3-ParA4-ParA5	ParAB0-ParAB1-ParAB2	WHO-Salm
256K	Salmonella enterica	Paratyphi A	1944	Unknown	ST85		ParA1-ParA2-ParA6-ParA7-ParA3-ParA4-ParA5	ParAB0-ParAB1-ParAB2	WHO-Salm
281K	Salmonella enterica	Paratyphi A	<1965	Unknown	ST85		ParA1-ParA2-ParA3-ParA4-ParA5	ParAB0-ParAB1-ParAB2	WHO-Salm
Type 3	Salmonella enterica	Paratyphi A	1954	India			ParA1-ParA2-ParA6-ParA7-ParA3-ParA4-ParA5	ParAB0-ParAB1-ParAB2	FNRC-ESS
63-73	Salmonella enterica	Paratyphi A	1963	France			ParA1-ParA2-ParA6-ParA7-ParA3-ParA4-ParA5	ParAB0-ParAB1-ParAB2	FNRC-ESS
52-409	Salmonella enterica	Paratyphi A	1952	Turkey			ParA1-ParA2-ParA3-ParA4-ParA5	ParAB0-ParAB1-ParAB2	FNRC-ESS
61-149	Salmonella enterica	Paratyphi A	1961	France			ParA1-ParA2-ParA3-ParA4-ParA5	ParAB0-ParAB1-ParAB2	FNRC-ESS
Type 5	Salmonella enterica	Paratyphi A	1955	Indonesia			ParA1-ParA2-ParA6-ParA7-ParA3-ParA4-ParA5	ParAB0-ParAB1-ParAB2	FNRC-ESS
65-4	Salmonella enterica	Paratyphi A	1965	Cambodia			ParA1-ParA2-ParA6-ParA7-ParA3-ParA4-ParA5	ParAB0-ParAB1-ParAB2	FNRC-ESS
Reil90	Salmonella enterica	Paratyphi A	1949	France			ParA1-ParA2-ParA3-ParA4-ParA5	ParAB0-ParAB1-ParAB2	FNRC-ESS
Type 4	Salmonella enterica	Paratyphi A	1954	Egypt			ParA1-ParA2-ParA3-ParA4-ParA5	ParAB0-ParAB1-ParAB2	FNRC-ESS
61-81	Salmonella enterica	Paratyphi A	1961	France			ParA1-ParA2-ParA6-ParA7-ParA3-ParA4-ParA5	ParAB0-ParAB1-ParAB2	FNRC-ESS
61-145	Salmonella enterica	Paratyphi A	1961	Vietnam			ParA1-ParA2-ParA6-ParA7-ParA3-ParA4-ParA5	ParAB0-ParAB1-ParAB2	FNRC-ESS
Type 6	Salmonella enterica	Paratyphi A	1963	Vietnam			ParA1-ParA2-ParA6-ParA7-ParA3-ParA4-ParA5	ParAB0-ParAB1-ParAB2	FNRC-ESS
Balt8	Salmonella enterica	Paratyphi A	1949	Iran			ParA1-ParA2-ParA6-ParA7-ParA3-ParA4-ParA5	ParAB0-ParAB1-ParAB2	FNRC-ESS
J852	Salmonella enterica	Paratyphi A	1949	Algeria			ParA1-ParA2-ParA6-ParA7-ParA3-ParA4-ParA5	ParAB0-ParAB1-ParAB2	FNRC-ESS
62-5	Salmonella enterica	Paratyphi A	1962	Algeria			ParA1-ParA2-ParA6-ParA7-ParA3-ParA4-ParA5	ParAB0-ParAB1-ParAB2	FNRC-ESS
52-428	Salmonella enterica	Paratyphi A	1952	Turkey			ParA1-ParA2-ParA6-ParA7-ParA3-ParA4-ParA5	ParAB0-ParAB1	FNRC-ESS
63-72	Salmonella enterica	Paratyphi A	1963	Cambodia			ParA1-ParA2-ParA6-ParA7-ParA3-ParA4-ParA5	ParAB0-ParAB1	FNRC-ESS
61-79	Salmonella enterica	Paratyphi A	1958	France			ParA1-ParA2-ParA6-ParA7-ParA3-ParA4-ParA5	ParAB0-ParAB1	FNRC-ESS
63-60	Salmonella enterica	Paratyphi A	1963	Vietnam			ParA1-ParA2-ParA6-ParA7-ParA3-ParA4-ParA5	ParAB0-ParAB1-ParAB2	FNRC-ESS
J307	Salmonella enterica	Paratyphi A	1949	Algeria			ParA1-ParA2-ParA6-ParA7-ParA3-ParA4-ParA5	ParAB0-ParAB1-ParAB2	FNRC-ESS
Brun12	Salmonella enterica	Paratyphi A	1949	France			ParA1-ParA2-ParA6-ParA7-ParA3-ParA4-ParA5	ParAB0-ParAB1-ParAB2	FNRC-ESS
09-0179	Salmonella enterica	Paratyphi A	2009	Bangladesh			NT	NT	FNRC-ESS
09-1271	Salmonella enterica	Paratyphi A	2009	France			NT	NT	FNRC-ESS
09-1272	Salmonella enterica	Paratyphi A	2009	France			NT	NT	FNRC-ESS
09-1273	Salmonella enterica	Paratyphi A	2009	France			NT	NT	FNRC-ESS
09-1294	Salmonella enterica	Paratyphi A	2009	France (no travel information)			NT	NT	FNRC-ESS
09-1732	Salmonella enterica	Paratyphi A	2009	India			NT	NT	FNRC-ESS
09-2236	Salmonella enterica	Paratyphi A	2009	India			NT	NT	FNRC-ESS
09-2257	Salmonella enterica	Paratyphi A	2009	India			NT	NT	FNRC-ESS
09-2296	Salmonella enterica	Paratyphi A	2009	India			NT	NT	FNRC-ESS
09-2344	Salmonella enterica	Paratyphi A	2009	Senegal			NT	NT	FNRC-ESS
09-2394	Salmonella enterica	Paratyphi A	2009	France (no travel information)			NT	NT	FNRC-ESS
09-2604	Salmonella enterica	Paratyphi A	2009	France (no travel information)			NT	NT	FNRC-ESS
09-2808	Salmonella enterica	Paratyphi A	2009	India			NT	NT	FNRC-ESS
09-3260	Salmonella enterica	Paratyphi A	2009	France			NT	NT	FNRC-ESS
09-3315	Salmonella enterica	Paratyphi A	2009	Algeria			NT	NT	FNRC-ESS
09-3522	Salmonella enterica	Paratyphi A	2009	France (no travel information)			NT	NT	FNRC-ESS
09-3742	Salmonella enterica	Paratyphi A	2009	France (no travel information)			NT	NT	FNRC-ESS
09-3892	Salmonella enterica	Paratyphi A	2009	France (no travel information)			NT	NT	FNRC-ESS
09-4077	Salmonella enterica	Paratyphi A	2009	France (no travel information)			NT	NT	FNRC-ESS
09-5250	Salmonella enterica	Paratyphi A	2009	India			NT	NT	FNRC-ESS
09-5989	Salmonella enterica	Paratyphi A	2009	Bengladesh, India			NT	NT	FNRC-ESS
09-6047	Salmonella enterica	Paratyphi A	2009	India			NT	NT	FNRC-ESS
09-6200	Salmonella enterica	Paratyphi A	2009	Indonesia			NT	NT	FNRC-ESS
09-6269	Salmonella enterica	Paratyphi A	2009	Benin			NT	NT	FNRC-ESS
09-6817	Salmonella enterica	Paratyphi A	2009	India			NT	NT	FNRC-ESS
09-6982	Salmonella enterica	Paratyphi A	2009	Sri Lanka			NT	NT	FNRC-ESS
09-7191	Salmonella enterica	Paratyphi A	2009	India			NT	NT	FNRC-ESS
09-7192	Salmonella enterica	Paratyphi A	2009	France (no travel information)			NT	NT	FNRC-ESS
09-7480	Salmonella enterica	Paratyphi A	2009	Senegal			NT	NT	FNRC-ESS
09-7618	Salmonella enterica	Paratyphi A	2009	Pakistan			NT	NT	FNRC-ESS
09-7988	Salmonella enterica	Paratyphi A	2009	France (no travel information)			NT	NT	FNRC-ESS
09-8212	Salmonella enterica	Paratyphi A	2009	Senegal			NT	NT	FNRC-ESS
09-8213	Salmonella enterica	Paratyphi A	2009	Senegal			NT	NT	FNRC-ESS
09-8253	Salmonella enterica	Paratyphi A	2009	France (no travel information)			NT	NT	FNRC-ESS
09-8487	Salmonella enterica	Paratyphi A	2009	Senegal			NT	NT	FNRC-ESS
09-8611	Salmonella enterica	Paratyphi A	2009	India			NT	NT	FNRC-ESS
09-8725	Salmonella enterica	Paratyphi A	2009	India			NT	NT	FNRC-ESS
09-8787	Salmonella enterica	Paratyphi A	2009	India			NT	NT	FNRC-ESS
09-9236	Salmonella enterica	Paratyphi A	2009	France (no travel information)			NT	NT	FNRC-ESS
09-9243	Salmonella enterica	Paratyphi A	2009	India			NT	NT	FNRC-ESS
09-9310	Salmonella enterica	Paratyphi A	2009	India			NT	NT	FNRC-ESS
09-9426	Salmonella enterica	Paratyphi A	2009	India			NT	NT	FNRC-ESS
Ty2*	Salmonella enterica	Typhi	1918	Russia	ST1	H10	Typhi1-Typhi2-Typhi3-Typhi4-Typhi5-Typhi6-0	EntB0var1	Published genome
Ty2	Salmonella enterica	Typhi	1918	Russia	ST1	H10	Typhi1-Typhi2-Typhi3-Typhi4-Typhi5-Typhi6-0	EntB0var1	WHO-Salm
CT18*	Salmonella enterica	Typhi	1994	Vietnam		H50	Typhi1-Typhi2-Typhi3-Typhi4-Typhi6-0-0	EntB0var1	Published genome
P-stx-12*	Salmonella enterica	Typhi	Unknown	India			Typhi1-Typhi2-Typhi3-Typhi4-Typhi5-Typhi6-0	EntB0var1	Published genome
Son-La1	Salmonella enterica	Typhi	2002	Vietnam		H68	Typhi1-Typhi2-Typhi3-Typhi4-Typhi5-Typhi6-0	EntB0var1	FNRC-ESS
43(98)S	Salmonella enterica	Typhi	1998	Vietnam		H58	Typhi1-Typhi2-Typhi3-Typhi4-Typhi5-Typhi6-0	EntB0var1	FNRC-ESS
00-7866	Salmonella enterica	Typhi	2000	Morocco		H46	Typhi1-Typhi2-Typhi3	EntB0var1	FNRC-ESS
12-58	Salmonella enterica	Typhi	1958	Cameroon		H46	Typhi1-Typhi2-Typhi3	EntB0var1	FNRC-ESS
42-67	Salmonella enterica	Typhi	1967	Cameroon		H81	Typhi1-Typhi2-Typhi3-Typhi4-Typhi5-Typhi6	EntB0var1	FNRC-ESS
02-1180	Salmonella enterica	Typhi	2002	India		H45	Typhi1-Typhi2-Typhi3-Typhi4-Typhi5-Typhi6-0	EntB0var1	FNRC-ESS
03-9229	Salmonella enterica	Typhi	2003	Sri-Lanka		H55	Typhi1-Typhi2-Typhi3-Typhi4-Typhi5-Typhi6	EntB0var1	FNRC-ESS
05-3275	Salmonella enterica	Typhi	2005	Morocco		H6	Typhi1-Typhi2-Typhi3-Typhi4-Typhi5-Typhi6-0	EntB0var1	FNRC-ESS
06-0467	Salmonella enterica	Typhi	2006	Cameroon		H77	Typhi1-Typhi2-Typhi3-Typhi4-Typhi5-Typhi6-0	EntB0var1	FNRC-ESS
14-58	Salmonella enterica	Typhi	1958	Cameroon		H50	Typhi1-Typhi2-Typhi3-Typhi4-Typhi5-Typhi6-0	EntB0var1	FNRC-ESS
28-62	Salmonella enterica	Typhi	1962	Chad		H50	Typhi1-Typhi2-Typhi3-Typhi4-Typhi5-Typhi6-0	EntB0var1	FNRC-ESS
66/67	Salmonella enterica	Typhi	1967	Vietnam		H1	Typhi1-Typhi2-Typhi3-Typhi4-Typhi5-Typhi6-0	EntB0var1	FNRC-ESS
75/67	Salmonella enterica	Typhi	1962	Morocco		H42	Typhi1-Typhi2-Typhi3-Typhi4-Typhi5-Typhi6-0	EntB0var1	FNRC-ESS
32/66	Salmonella enterica	Typhi	1966	Cameroon		H50	Typhi1-Typhi2-Typhi5-Typhi6	EntB0var1	FNRC-ESS
03-658	Salmonella enterica	Typhi	2003	Philippines		H45	Typhi5-Typhi6-0	EntB0var1	FNRC-ESS
75/2096	Salmonella enterica	Typhi (z66)	1975	Indonesia		H59	Typhi1-Typhi2-Typhi3-Typhi4-Typhi5-Typhi6-0	EntB0var1	FNRC-ESS
75/2099	Salmonella enterica	Typhi (z66)	1975	Indonesia		H59	Typhi1-Typhi2-Typhi3-Typhi4-Typhi5-Typhi6-0	EntB0var1	FNRC-ESS
09-0350	Salmonella enterica	Typhi	2009	France (no travel information)			NT	NT	FNRC-ESS
09-0477	Salmonella enterica	Typhi	2009	Benin			NT	NT	FNRC-ESS
09-0522	Salmonella enterica	Typhi	2009	France			NT	NT	FNRC-ESS
09-0548	Salmonella enterica	Typhi	2009	India			NT	NT	FNRC-ESS
09-0588	Salmonella enterica	Typhi	2009	Senegal			NT	NT	FNRC-ESS
09-0671	Salmonella enterica	Typhi	2009	Egypt			NT	NT	FNRC-ESS
09-0741	Salmonella enterica	Typhi	2009	France			NT	NT	FNRC-ESS
09-0742	Salmonella enterica	Typhi	2009	France			NT	NT	FNRC-ESS
09-0744	Salmonella enterica	Typhi	2009	France			NT	NT	FNRC-ESS
09-0745	Salmonella enterica	Typhi	2009	France			NT	NT	FNRC-ESS
09-0879	Salmonella enterica	Typhi	2009	France			NT	NT	FNRC-ESS
09-0928	Salmonella enterica	Typhi	2009	Mali			NT	NT	FNRC-ESS
09-0967	Salmonella enterica	Typhi	2009	France			NT	NT	FNRC-ESS
09-0968	Salmonella enterica	Typhi	2009	France			NT	NT	FNRC-ESS
09-0969	Salmonella enterica	Typhi	2009	France			NT	NT	FNRC-ESS
09-0970	Salmonella enterica	Typhi	2009	France			NT	NT	FNRC-ESS
09-0978	Salmonella enterica	Typhi	2009	France			NT	NT	FNRC-ESS
09-1011	Salmonella enterica	Typhi	2009	Spain			NT	NT	FNRC-ESS
09-1032	Salmonella enterica	Typhi	2009	France			NT	NT	FNRC-ESS
09-1045	Salmonella enterica	Typhi	2009	France			NT	NT	FNRC-ESS
09-1054	Salmonella enterica	Typhi	2009	Tchad			NT	NT	FNRC-ESS
09-1075	Salmonella enterica	Typhi	2009	France			NT	NT	FNRC-ESS
09-1129	Salmonella enterica	Typhi	2009	India			NT	NT	FNRC-ESS
09-1151	Salmonella enterica	Typhi	2009	France			NT	NT	FNRC-ESS
09-1295	Salmonella enterica	Typhi	2009	France (no travel information)			NT	NT	FNRC-ESS
09-1591	Salmonella enterica	Typhi	2009	France			NT	NT	FNRC-ESS
09-1592	Salmonella enterica	Typhi	2009	France			NT	NT	FNRC-ESS
09-1713	Salmonella enterica	Typhi	2009	France			NT	NT	FNRC-ESS
09-1717	Salmonella enterica	Typhi	2009	Pakistan			NT	NT	FNRC-ESS
09-1769	Salmonella enterica	Typhi	2009	Bangladesh			NT	NT	FNRC-ESS
09-1936	Salmonella enterica	Typhi	2009	Mexico			NT	NT	FNRC-ESS
09-2193	Salmonella enterica	Typhi	2009	France (no travel information)			NT	NT	FNRC-ESS
09-2213	Salmonella enterica	Typhi	2009	France			Typhi1-Typhi2-Typhi3	NT	FNRC-ESS
09-2214	Salmonella enterica	Typhi	2009	France			Typhi1-Typhi2-Typhi3	NT	FNRC-ESS
09-2255	Salmonella enterica	Typhi	2009	India			NT	NT	FNRC-ESS
09-2256	Salmonella enterica	Typhi	2009	India, Armenia			NT	NT	FNRC-ESS
09-2330	Salmonella enterica	Typhi	2009	Pakistan			NT	NT	FNRC-ESS
09-2597	Salmonella enterica	Typhi	2009	France			NT	NT	FNRC-ESS
09-2619	Salmonella enterica	Typhi	2009	France			NT	NT	FNRC-ESS
09-2991	Salmonella enterica	Typhi	2009	Morocco			NT	NT	FNRC-ESS
09-3062	Salmonella enterica	Typhi	2009	Mexico			NT	NT	FNRC-ESS
09-3092	Salmonella enterica	Typhi	2009	Cambodia			NT	NT	FNRC-ESS
09-3104	Salmonella enterica	Typhi	2009	France (no travel information)			NT	NT	FNRC-ESS
09-3455	Salmonella enterica	Typhi	2009	Comores			NT	NT	FNRC-ESS
09-3474	Salmonella enterica	Typhi	2009	Sri Lanka			NT	NT	FNRC-ESS
09-3573	Salmonella enterica	Typhi	2009	France			NT	NT	FNRC-ESS
09-3615	Salmonella enterica	Typhi	2009	Pakistan			NT	NT	FNRC-ESS
09-3676	Salmonella enterica	Typhi	2009	Angola			NT	NT	FNRC-ESS
09-3943	Salmonella enterica	Typhi	2009	France (no travel information)			NT	NT	FNRC-ESS
09-4316	Salmonella enterica	Typhi	2009	Pakistan			NT	NT	FNRC-ESS
09-4351	Salmonella enterica	Typhi	2009	France (no travel information)			NT	NT	FNRC-ESS
09-4584	Salmonella enterica	Typhi	2009	Africa			NT	NT	FNRC-ESS
09-4821	Salmonella enterica	Typhi	2009	Guinea			NT	NT	FNRC-ESS
09-4848	Salmonella enterica	Typhi	2009	France (no travel information)			NT	NT	FNRC-ESS
09-5071	Salmonella enterica	Typhi	2009	Bangladesh			NT	NT	FNRC-ESS
09-5162	Salmonella enterica	Typhi	2009	Morocco			NT	NT	FNRC-ESS
09-5210	Salmonella enterica	Typhi	2009	France (no travel information)			NT	NT	FNRC-ESS
09-5224	Salmonella enterica	Typhi	2009	Cameroon			NT	NT	FNRC-ESS
09-5232	Salmonella enterica	Typhi	2009	Mauritania			NT	NT	FNRC-ESS
09-5386	Salmonella enterica	Typhi	2009	India			NT	NT	FNRC-ESS
09-5390	Salmonella enterica	Typhi	2009	France (no travel information)			NT	NT	FNRC-ESS
09-5618	Salmonella enterica	Typhi	2009	India			Typhi1-Typhi2-Typhi3-Typhi4-Typhi5-0	NT	FNRC-ESS
09-5699	Salmonella enterica	Typhi	2009	India			Typhi1-Typhi2-Typhi3-Typhi4-Typhi5-0	NT	FNRC-ESS
09-5925	Salmonella enterica	Typhi	2009	India			NT	NT	FNRC-ESS
09-5928	Salmonella enterica	Typhi	2009	Morocco			NT	NT	FNRC-ESS
09-6027	Salmonella enterica	Typhi	2009	Morocco			NT	NT	FNRC-ESS
09-6036	Salmonella enterica	Typhi	2009	France (no travel information)			NT	NT	FNRC-ESS
09-6157	Salmonella enterica	Typhi	2009	Pakistan			NT	NT	FNRC-ESS
09-6166	Salmonella enterica	Typhi	2009	France (no travel information)			NT	NT	FNRC-ESS
09-6170	Salmonella enterica	Typhi	2009	Pakistan			NT	NT	FNRC-ESS
09-6254	Salmonella enterica	Typhi	2009	Pakistan			NT	NT	FNRC-ESS
09-6296	Salmonella enterica	Typhi	2009	Morocco			NT	NT	FNRC-ESS
09-6299	Salmonella enterica	Typhi	2009	Tchad			NT	NT	FNRC-ESS
09-6318	Salmonella enterica	Typhi	2009	Algeria			NT	NT	FNRC-ESS
09-6330	Salmonella enterica	Typhi	2009	France			NT	NT	FNRC-ESS
09-6434	Salmonella enterica	Typhi	2009	Pakistan			NT	NT	FNRC-ESS
09-6483	Salmonella enterica	Typhi	2009	Morocco			NT	NT	FNRC-ESS
09-6677	Salmonella enterica	Typhi	2009	Algeria			NT	NT	FNRC-ESS
09-6690	Salmonella enterica	Typhi	2009	Pakistan			NT	NT	FNRC-ESS
09-6715	Salmonella enterica	Typhi	2009	France (no travel information)			NT	NT	FNRC-ESS
09-6791	Salmonella enterica	Typhi	2009	India			NT	NT	FNRC-ESS
09-6803	Salmonella enterica	Typhi	2009	Pakistan			NT	NT	FNRC-ESS
09-6804	Salmonella enterica	Typhi	2009	Senegal			NT	NT	FNRC-ESS
09-6906	Salmonella enterica	Typhi	2009	Central African Republic			Typhi1-Typhi2-Typhi3-Typhi4-Typhi5-Typhi6	NT	FNRC-ESS
09-6918	Salmonella enterica	Typhi	2009	Morocco			NT	NT	FNRC-ESS
09-6951	Salmonella enterica	Typhi	2009	France			NT	NT	FNRC-ESS
09-7109	Salmonella enterica	Typhi	2009	India			NT	NT	FNRC-ESS
09-7283	Salmonella enterica	Typhi	2009	Morocco			NT	NT	FNRC-ESS
09-7331	Salmonella enterica	Typhi	2009	Indonesia			NT	NT	FNRC-ESS
09-7424	Salmonella enterica	Typhi	2009	Morocco			NT	NT	FNRC-ESS
09-7457	Salmonella enterica	Typhi	2009	France (no travel information)			NT	NT	FNRC-ESS
09-7797	Salmonella enterica	Typhi	2009	Morocco			NT	NT	FNRC-ESS
09-7842	Salmonella enterica	Typhi	2009	India			NT	NT	FNRC-ESS
09-8140	Salmonella enterica	Typhi	2009	Morocco			NT	NT	FNRC-ESS
09-8217	Salmonella enterica	Typhi	2009	France (no travel information)			NT	NT	FNRC-ESS
09-8278	Salmonella enterica	Typhi	2009	France (no travel information)			NT	NT	FNRC-ESS
09-8453	Salmonella enterica	Typhi	2009	France			NT	NT	FNRC-ESS
09-8482	Salmonella enterica	Typhi	2009	Congo			NT	NT	FNRC-ESS
09-8683	Salmonella enterica	Typhi	2009	Congo			NT	NT	FNRC-ESS
09-8709	Salmonella enterica	Typhi	2009	Morocco			Typhi1-Typhi2-Typhi3	NT	FNRC-ESS
09-8774	Salmonella enterica	Typhi	2009	Benin			NT	NT	FNRC-ESS
09-8795	Salmonella enterica	Typhi	2009	France (no travel information)			NT	NT	FNRC-ESS
09-8893	Salmonella enterica	Typhi	2009	France			NT	NT	FNRC-ESS
09-8972	Salmonella enterica	Typhi	2009	France (no travel information)			NT	NT	FNRC-ESS
09-8993	Salmonella enterica	Typhi	2009	Nigeria			NT	NT	FNRC-ESS
09-9278	Salmonella enterica	Typhi	2009	Indonesia			NT	NT	FNRC-ESS
09-9292	Salmonella enterica	Typhi	2009	France (no travel information)			Typhi1-Typhi2-Typhi3	NT	FNRC-ESS
09-9374	Salmonella enterica	Typhi	2009	Pakistan			NT	NT	FNRC-ESS
09-9393	Salmonella enterica	Typhi	2009	Indonesia			NT	NT	FNRC-ESS
67/67	Salmonella enterica	Typhi	1967	Viet Nam		H1	NT	NT	FNRC-ESS
72-1258	Salmonella enterica	Typhi	1972	Mexico		H11	NT	NT	FNRC-ESS
12/66	Salmonella enterica	Typhi	1966	Madagascar		H15	NT	NT	FNRC-ESS
E97-3246	Salmonella enterica	Typhi	1997	Madagascar		H17	NT	NT	FNRC-ESS
E97-9141	Salmonella enterica	Typhi	1997	Turkey		H18	NT	NT	FNRC-ESS
E98-2107	Salmonella enterica	Typhi	1998	Senegal		H19	NT	NT	FNRC-ESS
E98-4364	Salmonella enterica	Typhi	1998	Mexico		H20	NT	NT	FNRC-ESS
E98-6926	Salmonella enterica	Typhi	1998	Mauritania		H21	NT	NT	FNRC-ESS
E98-8119	Salmonella enterica	Typhi	1998	Peru		H22	NT	NT	FNRC-ESS
E98-8120	Salmonella enterica	Typhi	1998	Cameroon		H23	NT	NT	FNRC-ESS
E99-1028	Salmonella enterica	Typhi	1999	Senegal		H24	NT	NT	FNRC-ESS
E99-4879	Salmonella enterica	Typhi	1999	Morocco		H25	NT	NT	FNRC-ESS
E99-5920	Salmonella enterica	Typhi	1999	Tunisia		H26	NT	NT	FNRC-ESS
E99-6359	Salmonella enterica	Typhi	1999	Mali		H27	NT	NT	FNRC-ESS
E99-5919	Salmonella enterica	Typhi	1999	China		H28	NT	NT	FNRC-ESS
E99-6646	Salmonella enterica	Typhi	1999	Algeria		H29	NT	NT	FNRC-ESS
E99-6785	Salmonella enterica	Typhi	1999	Morocco		H30	NT	NT	FNRC-ESS
E99-7012	Salmonella enterica	Typhi	1999	Morocco		H31	NT	NT	FNRC-ESS
E99-8013	Salmonella enterica	Typhi	1999	Morocco		H32	NT	NT	FNRC-ESS
E99-8095	Salmonella enterica	Typhi	1999	Algeria		H33	NT	NT	FNRC-ESS
E99-8635	Salmonella enterica	Typhi	1999	Nepal		H34	NT	NT	FNRC-ESS
E99-9794	Salmonella enterica	Typhi	1999	Comoros		H35	NT	NT	FNRC-ESS
E00-6924	Salmonella enterica	Typhi	2000	Algeria		H36	NT	NT	FNRC-ESS
E00-2756	Salmonella enterica	Typhi	2000	India		H37	NT	NT	FNRC-ESS
E00-3201	Salmonella enterica	Typhi	2000	Mali		H38	NT	NT	FNRC-ESS
E01-7101	Salmonella enterica	Typhi	2001	Togo		H39	NT	NT	FNRC-ESS
E02-0530	Salmonella enterica	Typhi	2002	Nigeria		H4	NT	NT	FNRC-ESS
E00-5869	Salmonella enterica	Typhi	2000	Bangladesh		H40	NT	NT	FNRC-ESS
E00-6599	Salmonella enterica	Typhi	2000	Cape Verde		H41	NT	NT	FNRC-ESS
13/62	Salmonella enterica	Typhi	1962	Senegal		H42	NT	NT	FNRC-ESS
E00-6999	Salmonella enterica	Typhi	2000	Peru		H43	NT	NT	FNRC-ESS
E00-7463	Salmonella enterica	Typhi	2000	Morocco		H44	NT	NT	FNRC-ESS
E00-9821	Salmonella enterica	Typhi	2000	Congo		H46	NT	NT	FNRC-ESS
E01-1747	Salmonella enterica	Typhi	2001	Cameroon		H47	NT	NT	FNRC-ESS
E99-8067	Salmonella enterica	Typhi	1999	Algeria		H48	NT	NT	FNRC-ESS
E01-1811	Salmonella enterica	Typhi	2001	Mali		H49	NT	NT	FNRC-ESS
E03-6643	Salmonella enterica	Typhi	2003	India		H50	NT	NT	FNRC-ESS
E01-7006	Salmonella enterica	Typhi	2001	Lebanon		H51	NT	NT	FNRC-ESS
E00-6172	Salmonella enterica	Typhi	2000	Indonesia		H52	NT	NT	FNRC-ESS
E01-8716	Salmonella enterica	Typhi	2001	Sri lanka		H53	NT	NT	FNRC-ESS
E02-0232	Salmonella enterica	Typhi	2002	French Guiana		H54	NT	NT	FNRC-ESS
77-303	Salmonella enterica	Typhi	1977	India		H55	NT	NT	FNRC-ESS
69-61	Salmonella enterica	Typhi	1961	Tunisia		H56	NT	NT	FNRC-ESS
E02-1963	Salmonella enterica	Typhi	2002	Laos		H57	NT	NT	FNRC-ESS
E00-9345	Salmonella enterica	Typhi	2000	India		H58	NT	NT	FNRC-ESS
01-5741	Salmonella enterica	Typhi	2001	Angola		H6	NT	NT	FNRC-ESS
14(02)S	Salmonella enterica	Typhi	2002	Viet Nam		H60	NT	NT	FNRC-ESS
226(97)S	Salmonella enterica	Typhi	1997	Viet Nam		H61	NT	NT	FNRC-ESS
72-1907	Salmonella enterica	Typhi	1972	Viet Nam		H68	NT	NT	FNRC-ESS
27/58	Salmonella enterica	Typhi	1958	Morocco		H69	NT	NT	FNRC-ESS
162/95	Salmonella enterica	Typhi	1995	Viet Nam		H75	NT	NT	FNRC-ESS
81-424	Salmonella enterica	Typhi	1981	Peru		H77	NT	NT	FNRC-ESS
02-1687	Salmonella enterica	Typhi	2002	Thailand		H79	NT	NT	FNRC-ESS
00-4624	Salmonella enterica	Typhi	2000	China		H8	NT	NT	FNRC-ESS
01-9538	Salmonella enterica	Typhi	2001	Senegal		H80	NT	NT	FNRC-ESS
62/65	Salmonella enterica	Typhi	1965	Ivory Coast		H83	NT	NT	FNRC-ESS
173/66	Salmonella enterica	Typhi	1966	Morocco		H85	NT	NT	FNRC-ESS
83-531	Salmonella enterica	Typhi	1983	Peru		H86	NT	NT	FNRC-ESS
73-1102	Salmonella enterica	Typhi	1973	Viet Nam		H87	NT	NT	FNRC-ESS
78-851	Salmonella enterica	Typhi	1978	Tunisie		H9	NT	NT	FNRC-ESS
150/98(S)	Salmonella enterica	Typhi	1998	Viet Nam		H63	NT	NT	FNRC-ESS
LT2	Salmonella enterica	Typhimurium	1940s	Sweden	ST19		described in reference #15	described in reference #15	WHO-Salm
5095/85	Salmonella enterica	Enteritidis	1985	USA	ST11		described in reference #15	described in reference #15	WHO-Salm
65K	Salmonella enterica	Dublin	1929	Ireland	ST10		described in reference #15	described in reference #15	WHO-Salm
01-2010	Salmonella enterica	Newport	2001	France			described in reference #15	described in reference #15	FNRC-ESS
5K	Salmonella enterica	Paratyphi B biovar Java	<1965	Unknown	ST42		described in reference #15	described in reference #15	WHO-Salm
7K	Salmonella enterica	Paratyphi B	1934	Unknown	ST266		described in reference #15	described in reference #15	WHO-Salm
1435K	Salmonella enterica	Paratyphi C	1962	Unknown	ST90		described in reference #15	described in reference #15	WHO-Salm
8538/96	Salmonella enterica	Choleraesuis sensu stricto	1996	Austria	ST68		described in reference #15	described in reference #15	WHO-Salm
631K	Salmonella enterica	Choleraesuis var. Decatur	1955	USA	ST70		described in reference #15	described in reference #15	WHO-Salm
54K	Salmonella enterica	Muenchen	1932	Germany	ST82		described in reference #15	described in reference #15	WHO-Salm
130K	Salmonella enterica	Manhattan	1941	USA	ST18		described in reference #15	described in reference #15	WHO-Salm
1220K	Salmonella enterica	Mikawasima	1960	USA	ST294		described in reference #15	described in reference #15	WHO-Salm
193/66	Salmonella enterica	Nitra	1965	Czechoslovakia	ST11		described in reference #15	described in reference #15	WHO-Salm
670K	Salmonella enterica	Blockley	1955	USA	ST52		described in reference #15	described in reference #15	WHO-Salm
68K	Salmonella enterica	Blegdam	1929	Denmark	ST739		described in reference #15	described in reference #15	WHO-Salm
1681K	Salmonella enterica	Mbandaka	1964	Germany	ST743		described in reference #15	described in reference #15	WHO-Salm
2866/79	Salmonella enterica	Canada	1979	Germany	ST271		described in reference #15	described in reference #15	WHO-Salm
573K	Salmonella enterica	Indiana	1953	USA	ST17		described in reference #15	described in reference #15	WHO-Salm
297K	Salmonella enterica	Emek	1949	Israel	ST76		described in reference #15	described in reference #15	WHO-Salm
122K	Salmonella enterica	Urbana	1940	USA	ST754		described in reference #15	described in reference #15	WHO-Salm
79K	Salmonella enterica	Muenster	1934	Germany	ST478		NT	NT	WHO-Salm
41K	Salmonella enterica	Virchow	1927	Germany	ST755		described in reference #15	described in reference #15	WHO-Salm
24K	Salmonella enterica	Brandenburg	1929	Germany	ST249		described in reference #15	described in reference #15	WHO-Salm
73K	Salmonella enterica	Panama	1931	USA	ST48		described in reference #15	described in reference #15	WHO-Salm
150K	Salmonella enterica	Schwarzengrund	1942	Poland	ST241		described in reference #15	described in reference #15	WHO-Salm
91K	Salmonella enterica	Poona	1935	India	ST812		described in reference #15	described in reference #15	WHO-Salm
42K	Salmonella enterica	Oranienburg	1929	Germany	ST320		described in reference #15	described in reference #15	WHO-Salm
16K	Salmonella enterica	Heidelberg	1933	Germany	ST15		described in reference #15	described in reference #15	WHO-Salm
98K	Salmonella enterica	Kentucky	1937	USA	ST198		described in reference #15	described in reference #15	WHO-Salm
10-7043	Escherichia coli		2010	France (no travel information)					FNRC-ESS
11-0662	Escherichia coli		2011	France (no travel information)					FNRC-ESS
11-0956	Escherichia coli		2011	Africa					FNRC-ESS
11-1808	Escherichia coli		2011	France (no travel information)					FNRC-ESS
11-1937	Escherichia coli		2011	France (no travel information)					FNRC-ESS
CDC 9005-74	Escherichia blattae								CIP
CDC 875-72	Escherichia vulneris								CIP
NCDC 1007-71	Shigella dysenteriae 1								FNRC-ESS
11-1445	Shigella boydii 1		2011	Africa					FNRC-ESS
11-1663	Shigella dysenteriae 2		2011	France (no travel information)					FNRC-ESS
11-2511	Shigella sonnei g		2011	France (no travel information)					FNRC-ESS
11-2500	Shigella flexneri 2a		2011	France (no travel information)					FNRC-ESS
CIP 60-86	Enterobacter aerogenes								CIP
CIP 105 566	Enterobacter kobei								CIP
CIP 76.1	Enterobacter gergoviae								CIP
CIP 60-85	Enterobacter cloacae								CIP
CDC 2991-81	Citrobacter farmerii								CIP
CDC 1843-73	Citrobacter rodentium								CIP
CIP 104556	Citrobacter murliniae								CIP
CIP 876-58	Citrobacter werkmanii								CIP
CDC 4696-86	Citrobacter sedlakii								CIP
CDC 80-58	Citrobacter braakii								CIP
CIP 82-89	Citrobacter amalonaticus								CIP
CIP 82-94	Citrobacter diversus								CIP
NCTC 10396	Edwardsiella tarda								CIP
CDC 2065-78	Kluyvera cryocrescens								CIP
CIP 57-51	Pantoea agglomerans								CIP
CIP 103235	Serratia marcescens								CIP
CDC 1944-81	Leminorella grimontii								CIP
CIP 80.31	Buttauxiella agrestis								CIP
ATCC 29833	Yersinia pseudotuberculosis								CIP
ATCC 29944	Providencia rettgeri								CIP
CIP 82.99	Dickeya chrysanthemi								CIP
CIP 52.211	Klebsiella pneumoniae								CIP
ATCC 25830	Morganella morganii								CIP
ATCC 29833	Proteus vulgaris								CIP
CIP 56.41	Streptococcus pyogenes								CIP
CIP 65.8	Staphylococcus aureus								CIP
CIP 81.55	Staphylococcus epidermidis								CIP
CIP 103227	Streptococcus agalactiae								CIP
CIP 103566	Streptococcus pneumoniae								CIP
LNP 21525	Neisseria meningitidis								FNRC-Neisseria
	FNRC-ESS, French National Reference Center for Escherichia coli-Shigella-Salmonella; WHO-Salm, World Health Organization collaborative center for Salmonella; CIP= Collection de l'Institut Pasteur; FNRC-Neisseria=French National Reference Center for Neisseria
	NT, Not Typed; DR, Direct Repeat
